# Supplementary material for: Disruption of P2Y2 Signaling Promotes Breast Tumor Cell Dissemination by Reducing ATP-Dependent Calcium Elevation and Actin Localization to Cell Junctions
Source: Int J Mol Sci. 2025 May 1;26(9):4286. doi: 10.3390/ijms26094286 (PMC12071985; doi:10.3390/ijms26094286)
Supplement: Supplementary file 1 [file ijms-26-04286-s001.zip]

Archive with 5 entries (5 files):
- IJMS_supplement_fullimages_MMull_032825.pdf
- Supplementalvideo1_MMull.mp4
- Supplementalvideo2_MMull.mp4
- Supplementalvideo3_MMull.mp4
- SupplementaryMaterials_IJMS_MMull_032825.pdf
